# Supplementary material for: ﻿Molecular phylogeny and morphology of the genus Fuscoporia (Hymenochaetales, Basidiomycota) and reveal three new species of the F.ferrea group
Source: MycoKeys. 2024 Nov 25;111:21–40. doi: 10.3897/mycokeys.111.126446 (PMC11612638; doi:10.3897/mycokeys.111.126446)
Supplement: XML Treatment for Fuscoporia eucalypticola [file mycokeys.111.126446-treatment1.xml]

<!DOCTYPE tp:taxon-treatment
  PUBLIC "-//TaxonX//DTD Taxonomic Treatment Publishing DTD v0 20100105//EN" "tax-treatment-NSO.dtd">
<tp:taxon-treatment xmlns:tp="http://www.plazi.org/taxpub"><tp:treatment-meta><kwd-group><label>Taxon classification</label><kwd>
                <named-content content-type="kingdom">Fungi</named-content>
              </kwd><kwd>
                <named-content content-type="order">Hymenochaetales</named-content>
              </kwd><kwd>
                <named-content content-type="family">Hymenochaetaceae</named-content>
              </kwd></kwd-group><mixed-citation publication-type="journal"><person-group><name><surname>Chen</surname><given-names>Qian</given-names></name><name><surname>Chen</surname><given-names>Han</given-names></name><name><surname>Luo</surname><given-names>Cheng-Hang</given-names></name><name><surname>Lai</surname><given-names>Xiao-Hong</given-names></name></person-group><article-title>﻿Molecular phylogeny and morphology of the genus <italic><tp:taxon-name><tp:taxon-name-part taxon-name-part-type="genus" reg="Fuscoporia">Fuscoporia</tp:taxon-name-part></tp:taxon-name></italic> (<tp:taxon-name><tp:taxon-name-part taxon-name-part-type="order">Hymenochaetales</tp:taxon-name-part></tp:taxon-name>, <tp:taxon-name><tp:taxon-name-part taxon-name-part-type="phylum">Basidiomycota</tp:taxon-name-part></tp:taxon-name>) and reveal three new species of the <italic><tp:taxon-name><tp:taxon-name-part taxon-name-part-type="genus" reg="Fuscoporia">F.</tp:taxon-name-part><tp:taxon-name-part taxon-name-part-type="species" reg="ferrea">ferrea</tp:taxon-name-part></tp:taxon-name></italic> group</article-title><source>MycoKeys</source><day>25</day><month>11</month><year>2024</year><volume>111</volume><fpage>21</fpage><lpage>40</lpage><pub-id pub-id-type="doi">10.3897/mycokeys.111.126446</pub-id></mixed-citation></tp:treatment-meta><tp:nomenclature><label>﻿</label><tp:taxon-name>
              <object-id xmlns:xlink="http://www.w3.org/1999/xlink" content-type="arpha" xlink:type="simple">71E27897-E5B5-5866-AFC7-653C97D5BD4E</object-id>
              <tp:taxon-name-part taxon-name-part-type="genus" reg="Fuscoporia">Fuscoporia</tp:taxon-name-part>
              <tp:taxon-name-part taxon-name-part-type="species" reg="eucalypticola">eucalypticola</tp:taxon-name-part>
              <object-id xmlns:xlink="http://www.w3.org/1999/xlink" content-type="mycobank" xlink:type="simple">853957</object-id>
            </tp:taxon-name><tp:taxon-authority>Q. Chen</tp:taxon-authority><tp:taxon-status xmlns:xlink="http://www.w3.org/1999/xlink" xlink:type="simple">sp. nov.</tp:taxon-status><xref ref-type="fig" rid="F2">Figs 2</xref><xref ref-type="fig" rid="F3">, 3</xref></tp:nomenclature><tp:treatment-sec sec-type="Holotype" id="SECID0EDSCI"><title>Holotype.</title><p>Australia • Victoria, Yarra Ranges National Park, on fallen branch of <italic><tp:taxon-name><tp:taxon-name-part taxon-name-part-type="genus" reg="Eucalyptus">Eucalyptus</tp:taxon-name-part></tp:taxon-name></italic>, 9 May 2018, Dai 18592A (<named-content xmlns:xlink="http://www.w3.org/1999/xlink" content-type="dwc:institutional_code" xlink:title="Microbiology, Beijing Forestry University" xlink:href="http://grbio.org/institution/beijing-forestry-university" xlink:type="simple">BJFC</named-content> 027061).</p></tp:treatment-sec><tp:treatment-sec sec-type="etymology" id="SECID0EVSCI"><title>Etymology.</title><p><italic>Eucalypticola</italic> (Lat.): refere to the species growing on <italic>Eucalyptus</italic>.</p></tp:treatment-sec><tp:treatment-sec sec-type="description" id="SECID0EJTCI"><title>Description.</title><p><bold><italic>Basidiomata</italic>.</bold> Annual, resupinate, inseparable from the substrate, without odor or taste and corky when fresh, rigid when dry, up to 20 cm long, 3 cm wide and 1.5 mm thick at center. Pore olivaceous buff to greyish brown; sterile margin narrow or almost lacking, buff, up to 1 mm wide; pores irregular or sinuous, 3–5 per mm; dissepiments thin, entire, abundant setae seen in tube cavities (under lens). Subiculum clay-buff, corky, about 0.1 mm thick. Tubes olivaceous buff, up to 1 mm long.</p><fig id="F2" position="float" orientation="portrait"><object-id xmlns:xlink="http://www.w3.org/1999/xlink" content-type="doi" xlink:type="simple">10.3897/mycokeys.111.126446.figure2</object-id><object-id xmlns:xlink="http://www.w3.org/1999/xlink" content-type="arpha" xlink:type="simple">0BB6EEEC-E7E1-5A1C-8980-0D45CA5E16C1</object-id><label>Figure 2.</label><caption><p>Microscopic structures of <italic><tp:taxon-name><tp:taxon-name-part taxon-name-part-type="genus" reg="Fuscoporia">Fuscoporia</tp:taxon-name-part><tp:taxon-name-part taxon-name-part-type="species" reg="eucalypticola">eucalypticola</tp:taxon-name-part></tp:taxon-name></italic> (Dai 18592A, holotype) <bold>A</bold> basidiospores <bold>B</bold> basidia and basidioles <bold>C</bold> cystidioles <bold>D</bold> hymenial setae <bold>E</bold> generative hyphae at dissepiment edge <bold>F</bold> hyphae from tube trama <bold>G</bold> hyphae from subiculum.</p></caption><graphic xmlns:xlink="http://www.w3.org/1999/xlink" xlink:href="mycokeys-111-021-g002.jpg" position="float" orientation="portrait" xlink:type="simple" id="oo_1183064.jpg"><uri content-type="original_file" xlink:type="simple">https://binary.pensoft.net/fig/1183064</uri></graphic></fig><p><bold><italic>Hyphal structure</italic>.</bold> Hyphal system dimitic; generative hyphae simple septate; tissue becoming black in KOH.</p><p><bold><italic>Subiculum</italic>.</bold> Generative hyphae infrequently, thin-walled, frequently branched, simple septate, 1.5–2.5 μm in diam; skeletal hyphae dominant, yellowish brown, thick-walled with a medium lumen, unbranched, aseptate, flexuous, strongly interwoven, 2–3 μm in diam.</p><fig id="F3" position="float" orientation="portrait"><object-id xmlns:xlink="http://www.w3.org/1999/xlink" content-type="doi" xlink:type="simple">10.3897/mycokeys.111.126446.figure3</object-id><object-id xmlns:xlink="http://www.w3.org/1999/xlink" content-type="arpha" xlink:type="simple">C6731674-51B0-54EF-9AD1-B9B4F75C5278</object-id><label>Figure 3.</label><caption><p>Basidiomata of <italic><tp:taxon-name><tp:taxon-name-part taxon-name-part-type="genus" reg="Fuscoporia">Fuscoporia</tp:taxon-name-part><tp:taxon-name-part taxon-name-part-type="species" reg="eucalypticola">eucalypticola</tp:taxon-name-part></tp:taxon-name></italic><bold>A</bold> Dai 18592A (holotype) <bold>B</bold> Dai 18683.</p></caption><graphic xmlns:xlink="http://www.w3.org/1999/xlink" xlink:href="mycokeys-111-021-g003.jpg" position="float" orientation="portrait" xlink:type="simple" id="oo_1183065.jpg"><uri content-type="original_file" xlink:type="simple">https://binary.pensoft.net/fig/1183065</uri></graphic></fig><p><bold><italic>Tubes</italic>.</bold> Generative hyphae infrequent, mostly present at subhymenium, hyaline, thin-walled, frequently branched, simple septate, 1.5–2.5 μm in diam; skeletal hyphae dominant, yellowish brown, thick-walled with a wide lumen, unbranched, aseptate, loosely interwoven to subparallel along the tubes, 2–3 μm in diam. Setae frequent, mostly originating from hymenium, subulate, dark brown, thick-walled, 30–60 × 4–6 μm; fusoid cystidioles frequent, hyaline and thin-walled, 25–32 × 2–4 μm; basidia barrel-shaped, with four sterigmata and a simple septum at the base, 20–25 × 4–7 μm; basidioles in shape similar to basidia, but slightly smaller.</p><p><bold><italic>Basidiospores</italic>.</bold> Basidiospores cylindric, hyaline, thin-walled, smooth, <abbrev xmlns:xlink="http://www.w3.org/1999/xlink" xlink:title="neither amyloid nor dextrinoid" id="ABBRID0ESWCI" xlink:type="simple">IKI</abbrev>–, <abbrev xmlns:xlink="http://www.w3.org/1999/xlink" xlink:title="acyanophilous" id="ABBRID0EWWCI" xlink:type="simple">CB</abbrev>–, sometimes with a small guttule, 6.2–8 × (2–)2.1–3 μm, L = 7.03 μm, W = 2.37 μm, Q = 2.86–3.05 (n = 60/2).</p></tp:treatment-sec><tp:treatment-sec sec-type="Additional specimen examined" id="SECID0E1WCI"><title>Additional specimen examined.</title><p>Australia • Melbourne, Dandenong Ranges Botanical Garden, on fallen branch of <italic><tp:taxon-name><tp:taxon-name-part taxon-name-part-type="genus" reg="Eucalyptus">Eucalyptus</tp:taxon-name-part></tp:taxon-name></italic>, 12 May 2018, Dai 18683 (<named-content xmlns:xlink="http://www.w3.org/1999/xlink" content-type="dwc:institutional_code" xlink:title="Microbiology, Beijing Forestry University" xlink:href="http://grbio.org/institution/beijing-forestry-university" xlink:type="simple">BJFC</named-content> 027152).</p></tp:treatment-sec></tp:taxon-treatment>
