# Supplementary material for: ﻿Molecular phylogeny and morphology of the genus Fuscoporia (Hymenochaetales, Basidiomycota) and reveal three new species of the F.ferrea group
Source: MycoKeys. 2024 Nov 25;111:21–40. doi: 10.3897/mycokeys.111.126446 (PMC11612638; doi:10.3897/mycokeys.111.126446)
Supplement: XML Treatment for Fuscoporia subtropica [file mycokeys.111.126446-treatment3.xml]

<!DOCTYPE tp:taxon-treatment
  PUBLIC "-//TaxonX//DTD Taxonomic Treatment Publishing DTD v0 20100105//EN" "tax-treatment-NSO.dtd">
<tp:taxon-treatment xmlns:tp="http://www.plazi.org/taxpub"><tp:treatment-meta><kwd-group><label>Taxon classification</label><kwd>
                <named-content content-type="kingdom">Fungi</named-content>
              </kwd><kwd>
                <named-content content-type="order">Hymenochaetales</named-content>
              </kwd><kwd>
                <named-content content-type="family">Hymenochaetaceae</named-content>
              </kwd></kwd-group><mixed-citation publication-type="journal"><person-group><name><surname>Chen</surname><given-names>Qian</given-names></name><name><surname>Chen</surname><given-names>Han</given-names></name><name><surname>Luo</surname><given-names>Cheng-Hang</given-names></name><name><surname>Lai</surname><given-names>Xiao-Hong</given-names></name></person-group><article-title>﻿Molecular phylogeny and morphology of the genus <italic><tp:taxon-name><tp:taxon-name-part taxon-name-part-type="genus" reg="Fuscoporia">Fuscoporia</tp:taxon-name-part></tp:taxon-name></italic> (<tp:taxon-name><tp:taxon-name-part taxon-name-part-type="order">Hymenochaetales</tp:taxon-name-part></tp:taxon-name>, <tp:taxon-name><tp:taxon-name-part taxon-name-part-type="phylum">Basidiomycota</tp:taxon-name-part></tp:taxon-name>) and reveal three new species of the <italic><tp:taxon-name><tp:taxon-name-part taxon-name-part-type="genus" reg="Fuscoporia">F.</tp:taxon-name-part><tp:taxon-name-part taxon-name-part-type="species" reg="ferrea">ferrea</tp:taxon-name-part></tp:taxon-name></italic> group</article-title><source>MycoKeys</source><day>25</day><month>11</month><year>2024</year><volume>111</volume><fpage>21</fpage><lpage>40</lpage><pub-id pub-id-type="doi">10.3897/mycokeys.111.126446</pub-id></mixed-citation></tp:treatment-meta><tp:nomenclature><label>﻿</label><tp:taxon-name>
              <object-id xmlns:xlink="http://www.w3.org/1999/xlink" content-type="arpha" xlink:type="simple">9B833DED-7327-57F6-9D9E-A1CAC10A77DC</object-id>
              <tp:taxon-name-part taxon-name-part-type="genus" reg="Fuscoporia">Fuscoporia</tp:taxon-name-part>
              <tp:taxon-name-part taxon-name-part-type="species" reg="subtropica">subtropica</tp:taxon-name-part>
              <object-id xmlns:xlink="http://www.w3.org/1999/xlink" content-type="mycobank" xlink:type="simple">853958</object-id>
            </tp:taxon-name><tp:taxon-authority>Q. Chen</tp:taxon-authority><tp:taxon-status xmlns:xlink="http://www.w3.org/1999/xlink" xlink:type="simple">sp. nov.</tp:taxon-status><xref ref-type="fig" rid="F6">Figs 6</xref><xref ref-type="fig" rid="F7">, 7</xref></tp:nomenclature><tp:treatment-sec sec-type="Holotype" id="SECID0E25CI"><title>Holotype.</title><p>China • Yunnan Province, Wenshan Zhuang and Miao Autonomous Region, Xichou County, Xiaoqiaogou Forest Farm, on fallen angiosperm trunk, 29 June 2019, Dai 19957 (<named-content xmlns:xlink="http://www.w3.org/1999/xlink" content-type="dwc:institutional_code" xlink:title="Microbiology, Beijing Forestry University" xlink:href="http://grbio.org/institution/beijing-forestry-university" xlink:type="simple">BJFC</named-content> 031631).</p></tp:treatment-sec><tp:treatment-sec sec-type="etymology" id="SECID0EG6CI"><title>Etymology.</title><p><italic>Subtropica</italic> (Lat.): refers to the species being found in subtropical area.</p></tp:treatment-sec><tp:treatment-sec sec-type="description" id="SECID0ET6CI"><title>Description.</title><p><bold><italic>Basidiomata</italic>.</bold> Annual, resupinate, inseparable from the substrate, without odor or taste and corky when fresh, rigid when dry, up to 15 cm long, 8 cm wide and 2.5 mm thick at center. Pore surface grayish brown to honey-yellow; sterile margin indistinct, curry-yellow, up to 1 mm wide; pores irregular to angular, sometimes sinuous, 3–5 per mm; dissepiments thin, entire, abundant setae seen in tube cavities (under lens). Subiculum clay-buff, corky, about 0.5 mm thick. Tubes olivaceous buff, up to 2 mm long.</p><fig id="F6" position="float" orientation="portrait"><object-id xmlns:xlink="http://www.w3.org/1999/xlink" content-type="doi" xlink:type="simple">10.3897/mycokeys.111.126446.figure6</object-id><object-id xmlns:xlink="http://www.w3.org/1999/xlink" content-type="arpha" xlink:type="simple">ED9CCE1B-0B1D-59D4-995C-F9EB90B88971</object-id><label>Figure 6.</label><caption><p>Microscopic structures of <italic><tp:taxon-name><tp:taxon-name-part taxon-name-part-type="genus" reg="Fuscoporia">Fuscoporia</tp:taxon-name-part><tp:taxon-name-part taxon-name-part-type="species" reg="subtropica">subtropica</tp:taxon-name-part></tp:taxon-name></italic> (holotype, Dai 19957) <bold>A</bold> basidiospores <bold>B</bold> basidia and basidioles <bold>C</bold> cystidioles <bold>D</bold> hymenial setae <bold>E</bold> generative hyphae at dissepiment edge <bold>F</bold> hyphae from tube trama <bold>G</bold> hyphae from subiculum.</p></caption><graphic xmlns:xlink="http://www.w3.org/1999/xlink" xlink:href="mycokeys-111-021-g006.jpg" position="float" orientation="portrait" xlink:type="simple" id="oo_1183068.jpg"><uri content-type="original_file" xlink:type="simple">https://binary.pensoft.net/fig/1183068</uri></graphic></fig><p><bold><italic>Hyphal structure</italic>.</bold> Hyphal system dimitic; generative hyphae simple septate; tissue becoming black in KOH.</p><p><bold><italic>Subiculum</italic>.</bold> Generative hyphae infrequently, thin-walled, frequently branched, simple septate, 2–3 μm in diam; skeletal hyphae dominant, yellowish brown, thick-walled with a medium lumen, unbranched, aseptate, flexuous, strongly interwoven, 3–4 μm in diam.</p><fig id="F7" position="float" orientation="portrait"><object-id xmlns:xlink="http://www.w3.org/1999/xlink" content-type="doi" xlink:type="simple">10.3897/mycokeys.111.126446.figure7</object-id><object-id xmlns:xlink="http://www.w3.org/1999/xlink" content-type="arpha" xlink:type="simple">C61A27E3-6BD3-53A1-82DD-EFCA72556CE2</object-id><label>Figure 7.</label><caption><p>Basidiomata of <italic><tp:taxon-name><tp:taxon-name-part taxon-name-part-type="genus" reg="Fuscoporia">Fuscoporia</tp:taxon-name-part><tp:taxon-name-part taxon-name-part-type="species" reg="subtropica">subtropica</tp:taxon-name-part></tp:taxon-name></italic><bold>A</bold> Dai 19957 (holotype) <bold>B</bold> Dai 22604.</p></caption><graphic xmlns:xlink="http://www.w3.org/1999/xlink" xlink:href="mycokeys-111-021-g007.jpg" position="float" orientation="portrait" xlink:type="simple" id="oo_1183069.jpg"><uri content-type="original_file" xlink:type="simple">https://binary.pensoft.net/fig/1183069</uri></graphic></fig><p><bold><italic>Tubes</italic>.</bold> Generative hyphae infrequent, mostly present at subhymenium, hyaline, thin-walled, frequently branched, simple septate, 2–3 μm in diam; skeletal hyphae dominant, yellowish brown, thick-walled with a narrow to medium lumen, unbranched, aseptate, loosely interwoven, 2–4 μm in diam. Setae frequent, mostly originating from hymenium, subulate, dark brown, thick-walled, 35–55 × 4–7 μm; fusoid cystidioles frequent, hyaline and thin-walled, 18–26 × 4–6 μm; basidia barrel-shaped, with four sterigmata and a simple septum at the base, 14–18 × 4–6 μm; basidioles in shape similar to basidia, but slightly smaller.</p><p><bold><italic>Basidiospores</italic>.</bold> Basidiospores cylindric, hyaline, thin-walled, smooth, <abbrev xmlns:xlink="http://www.w3.org/1999/xlink" xlink:title="neither amyloid nor dextrinoid" id="ABBRID0E3CDI" xlink:type="simple">IKI</abbrev>–, <abbrev xmlns:xlink="http://www.w3.org/1999/xlink" xlink:title="acyanophilous" id="ABBRID0EADDI" xlink:type="simple">CB</abbrev>–, (5.5–)6–7.5(–8) × 2–3(–3.2) μm, L = 6.91 μm, W = 2.66 μm, Q = 2.32–2.71 (n = 50/2).</p></tp:treatment-sec><tp:treatment-sec sec-type="material" id="SECID0EEDDI"><title>Additional specimens examined.</title><p>China • Yunnan Province, Pu’er, Pu’er Forest Park, Xiniuping Scenic Area, on fallen angiosperm branch, 17 August 2019, Dai 20476 (<named-content xmlns:xlink="http://www.w3.org/1999/xlink" content-type="dwc:institutional_code" xlink:title="Microbiology, Beijing Forestry University" xlink:href="http://grbio.org/institution/beijing-forestry-university" xlink:type="simple">BJFC</named-content> 032144); • Taiyanghe National Forest Park, on fallen angiosperm branch, 8 July 2021, Dai 22604 (<named-content xmlns:xlink="http://www.w3.org/1999/xlink" content-type="dwc:institutional_code" xlink:title="Microbiology, Beijing Forestry University" xlink:href="http://grbio.org/institution/beijing-forestry-university" xlink:type="simple">BJFC</named-content> 037178).</p></tp:treatment-sec></tp:taxon-treatment>
